# Supplementary material for: Enzymatic combinatorial synthesis of E-64 and related cysteine protease inhibitors
Source: Nat Chem Biol. 2025 May 9;21(11):1783–93. doi: 10.1038/s41589-025-01907-2 (PMC12568646; doi:10.1038/s41589-025-01907-2)
Supplement: Supplementary file 3 — Statistical source data. [file 41589_2025_1907_MOESM3_ESM.xlsx]

## Sheet: Extended Data Fig. 6a
		(2S,3S)-t-ES	fumaric acid	succinic acid	L-malic acid	(2R,3R)-t-ES
	replicate_1	98.9	6.8	11.3	4.8	0.1
	replicate_2	104.8	12.7	17.2	8.4	5.9
	replicate_3	96.4	4.3	8.8	0.1	2.5
	Mean	100	8	12.4	4.4	2.8
	Std. Deviation	4.3	4.3	4.3	4.2	2.9
	relative activity to(2S,3S)-t-ES (%) by measuring the consumption of NADH at 340 nM

## Sheet: Extended Data Fig. 6d
	WT	R139A	D141A	E163A	N165A	R167A	F168A	N171A	E225A
replicate_1	99.3	5.5	0	0	0	11.9	1.9	3.7	85.9
replicate_2	100.7	11.8	0	0	0	14.3	4.6	6.5	94.7
replicate_3	100	8.6	0	0	0	18.6	3.6	8.4	99.7
Mean	100	8.6	0	0	0	14.9	3.4	6.2	93.4
Std. Deviation	0.7	3.2	0	0	0	3.4	1.4	2.5	7
values represent the relative conversion compared to WT (%)
