# Supplementary material for: Enzymatic combinatorial synthesis of E-64 and related cysteine protease inhibitors
Source: Nat Chem Biol. 2025 May 9;21(11):1783–93. doi: 10.1038/s41589-025-01907-2 (PMC12568646; doi:10.1038/s41589-025-01907-2)
Supplement: Supplementary file 4 — Statistical source data. [file 41589_2025_1907_MOESM4_ESM.xlsx]

## Sheet: Extended Data Fig. 8b
	Cp1D								Cp2D
		replicate_1	replicate_2	replicate_3	average	Std. Deviation				replicate_1	replicate_2	replicate_3	average	Std. Deviation
	succinyl-L-Gly	2.1	2	1.2	1.8	0.5			succinyl-L-Gly	9.2	7.7	9.7	8.9	1
	succinyl-L-Ala	9.6	8.9	11	9.8	1.1			succinyl-L-Ala	0.2	1.7	0.2	0.7	0.9
	succinyl-L-Ser	1.7	1.5	1.8	1.7	0.2			succinyl-L-Ser	5	4.7	2.7	4.1	1.3
	succinyl-L-Thr	1	0.8	1	0.9	0.1			succinyl-L-Thr	1.9	1.7	2.3	2	0.3
	succinyl-L-Cys	1.4	1.8	1.4	1.5	0.2			succinyl-L-Cys	0	0.8	1.1	0.6	0.6
	succinyl-L-Val	43	52	44.1	46.4	4.9			succinyl-L-Val	8.9	6.7	9.7	8.4	1.6
	succinyl-L-Leu	100.9	101.3	97.8	100	1.9			succinyl-L-Leu	86.1	80.7	83.7	83.5	2.7
	succinyl-L-Ile	43.9	46	46.9	45.6	1.5			succinyl-L-Ile	4.6	3.7	5.7	4.7	1
	succinyl-L-Met	43.1	47.2	48	46.1	2.6			succinyl-L-Met	23.2	23.8	23.4	23.5	0.3
	succinyl-L-Pro	1.4	2	2.7	2	0.7			succinyl-L-Pro	0	0	0.7	0.2	0.4
	succinyl-L-Phe	70.6	70.1	64	68.2	3.7			succinyl-L-Phe	90.7	88.7	91.7	90.4	1.5
	succinyl-L-Tyr	4.9	3.9	7	5.3	1.6			succinyl-L-Tyr	103.1	97.3	99.6	100	2.9
	succinyl-L-Trp	12.4	10	12.4	11.6	1.4			succinyl-L-Trp	53.9	50.9	55.9	53.6	2.5
	succinyl-L-Asp	6.2	6.1	4.6	5.6	0.9			succinyl-L-Asp	3.7	1.5	3.3	2.8	1.2
	succinyl-L-Glu	5.6	3.9	6	5.2	1.1			succinyl-L-Glu	0.8	0.5	1.8	1	0.7
	succinyl-L-Asn	3.8	3.1	3.8	3.6	0.4			succinyl-L-Asn	2.7	1	2.2	2	0.9
	succinyl-L-Gln	4.1	4.5	6.2	4.9	1.1			succinyl-L-Gln	6.6	6.3	6.2	6.4	0.2
	succinyl-L-His	3.3	3.1	3.7	3.4	0.3			succinyl-L-His	3.4	3.2	3.3	3.3	0.1
	succinyl-L-Lys	2.8	2	2.6	2.5	0.4			succinyl-L-Lys	6.9	6.9	6.6	6.8	0.2
	succinyl-L-Arg	4.6	4.1	6.7	5.1	1.4			succinyl-L-Arg	5.8	5.2	5.8	5.6	0.3
	values represent the relative absorbance compared to succinyl-L-Leu (%)								values represent the relative absorbance compared to succinyl-L-Tyr (%)
